# Supplementary material for: A detailed workflow to develop QIIME2-formatted reference databases for taxonomic analysis of DNA metabarcoding data
Source: BMC Genom Data. 2022 Jul 8;23:53. doi: 10.1186/s12863-022-01067-5 (PMC9264521; doi:10.1186/s12863-022-01067-5)
Supplement: Supplementary file 1 — Additional file 1. [file 12863_2022_1067_MOESM1_ESM.xlsx]

## Sheet: Benchmarking ITS2 databases
Additional file 1. (A) Classification accuracy scores computed at the seven taxonomic ranks in the benchmarking analysis of ITS2 databases.
Database	Rank	F-measure (k-fold)	F-measure (leaked)
This study (DB4Q2)	K	1	1
This study (DB4Q2)	P	0.999741	0.999975
This study (DB4Q2)	C	0.999189	0.999838
This study (DB4Q2)	O	0.99586	0.998361
This study (DB4Q2)	F	0.99409	0.997491
This study (DB4Q2)	G	0.951238	0.984337
This study (DB4Q2)	S	0.635039	0.826966
Robeson et al. 2021 (RESCRIPt)	K	1	1
Robeson et al. 2021 (RESCRIPt)	P	0.999573	0.99992
Robeson et al. 2021 (RESCRIPt)	C	0.998613	0.999748
Robeson et al. 2021 (RESCRIPt)	O	0.993064	0.997344
Robeson et al. 2021 (RESCRIPt)	F	0.989998	0.996086
Robeson et al. 2021 (RESCRIPt)	G	0.946986	0.983853
Robeson et al. 2021 (RESCRIPt)	S	0.612032	0.814869
Sickel et al. 2015	K	1	1
Sickel et al. 2015	P	0.999101	0.999921
Sickel et al. 2015	C	0.994477	0.99809
Sickel et al. 2015	O	0.992063	0.997174
Sickel et al. 2015	F	0.989693	0.996675
Sickel et al. 2015	G	0.938423	0.985221
Sickel et al. 2015	S	0.58772	0.801314
Curd et al. 2019 (Anacapa)	K	1	1
Curd et al. 2019 (Anacapa)	P	0.999887	0.999968
Curd et al. 2019 (Anacapa)	C	0.998761	0.999532
Curd et al. 2019 (Anacapa)	O	0.996148	0.99877
Curd et al. 2019 (Anacapa)	F	0.993426	0.99822
Curd et al. 2019 (Anacapa)	G	0.944715	0.988434
Curd et al. 2019 (Anacapa)	S	0.633012	0.848922
Richardson et al. 2020 (MetaCurator)	K	1	1
Richardson et al. 2020 (MetaCurator)	P	0.99858	0.999273
Richardson et al. 2020 (MetaCurator)	C	0.988175	0.99421
Richardson et al. 2020 (MetaCurator)	O	0.98685	0.993692
Richardson et al. 2020 (MetaCurator)	F	0.983493	0.992963
Richardson et al. 2020 (MetaCurator)	G	0.921925	0.979774
Richardson et al. 2020 (MetaCurator)	S	0.531808	0.812164
Banchi et al. 2020 (PLANiTS2)	K	1	1
Banchi et al. 2020 (PLANiTS2)	P	0.998631	1
Banchi et al. 2020 (PLANiTS2)	C	0.956323	0.996605
Banchi et al. 2020 (PLANiTS2)	O	0.953069	0.996294
Banchi et al. 2020 (PLANiTS2)	F	0.9497	0.996112
Banchi et al. 2020 (PLANiTS2)	G	0.860454	0.984478
Banchi et al. 2020 (PLANiTS2)	S	0.388569	0.933962
Keller et al. 2020 (BCdatabaser)	K	1	1
Keller et al. 2020 (BCdatabaser)	P	0.999455	0.999955
Keller et al. 2020 (BCdatabaser)	C	0.994972	0.999152
Keller et al. 2020 (BCdatabaser)	O	0.987533	0.997206
Keller et al. 2020 (BCdatabaser)	F	0.985062	0.996595
Keller et al. 2020 (BCdatabaser)	G	0.919947	0.979646
Keller et al. 2020 (BCdatabaser)	S	0.462991	0.78326
Bell et al. 2021	K	1	1
Bell et al. 2021	P	1	1
Bell et al. 2021	C	1	1
Bell et al. 2021	O	0.993862	0.998182
Bell et al. 2021	F	0.992681	0.997917
Bell et al. 2021	G	0.95274	0.989527
Bell et al. 2021	S	0.602353	0.864944

## Sheet: Influence derep & restriction
Additional file 1. (B) Classification accuracy scores computed for DB4Q2 ITS2 databases at the seven taxonomic ranks when evaluating the influence of dereplication and amplicon-restriction settings.
Database	Rank	F-measure (k-fold)	F-measure (leaked)
No_derep	K	1	1
No_derep	P	0.999741	0.999975
No_derep	C	0.999189	0.999838
No_derep	O	0.99586	0.998361
No_derep	F	0.99409	0.997491
No_derep	G	0.951238	0.984337
No_derep	S	0.635039	0.826966
No_derep_restricted	K	1	1
No_derep_restricted	P	0.999944	1
No_derep_restricted	C	0.999338	0.999901
No_derep_restricted	O	0.995354	0.999169
No_derep_restricted	F	0.992804	0.998831
No_derep_restricted	G	0.933893	0.988975
No_derep_restricted	S	0.588404	0.824732
Derep_uniq	K	1	1
Derep_uniq	P	0.999703	0.999977
Derep_uniq	C	0.999016	0.999863
Derep_uniq	O	0.995647	0.99866
Derep_uniq	F	0.993628	0.997929
Derep_uniq	G	0.936863	0.983655
Derep_uniq	S	0.566404	0.828516
Derep_uniq_restricted	K	1	1
Derep_uniq_restricted	P	0.999831	1
Derep_uniq_restricted	C	0.999323	0.999882
Derep_uniq_restricted	O	0.994803	0.99934
Derep_uniq_restricted	F	0.992143	0.99912
Derep_uniq_restricted	G	0.917988	0.987521
Derep_uniq_restricted	S	0.528176	0.826977
Derep_majority	K	1	1
Derep_majority	P	0.999598	0.999875
Derep_majority	C	0.998747	0.999701
Derep_majority	O	0.994067	0.998287
Derep_majority	F	0.99205	0.997588
Derep_majority	G	0.936392	0.985152
Derep_majority	S	0.582199	0.860615
Derep_majority_restricted	K	1	1
Derep_majority_restricted	P	0.999376	0.999965
Derep_majority_restricted	C	0.997919	0.999809
Derep_majority_restricted	O	0.992118	0.999272
Derep_majority_restricted	F	0.98857	0.999012
Derep_majority_restricted	G	0.914765	0.988536
Derep_majority_restricted	S	0.541227	0.846765
