# Supplementary material for: A detailed workflow to develop QIIME2-formatted reference databases for taxonomic analysis of DNA metabarcoding data
Source: BMC Genom Data. 2022 Jul 8;23:53. doi: 10.1186/s12863-022-01067-5 (PMC9264521; doi:10.1186/s12863-022-01067-5)
Supplement: Supplementary file 2 — Additional file 2. [file 12863_2022_1067_MOESM2_ESM.xlsx]

## Sheet: Benchmarking rbcL databases
Additional file 2. (A) Classification accuracy scores computed at the seven taxonomic ranks in the benchmarking analysis of rbcL databases.
Database	Rank	F-measure (k-fold)	F-measure (leaked)
This study (DB4Q2)	K	1	1
This study (DB4Q2)	P	0.999972	0.999995
This study (DB4Q2)	C	0.999602	0.999809
This study (DB4Q2)	O	0.996471	0.997422
This study (DB4Q2)	F	0.993744	0.996364
This study (DB4Q2)	G	0.849804	0.895954
This study (DB4Q2)	S	0.415234	0.509075
Bell et al. 2017	K	1	0.999989
Bell et al. 2017	P	0.999989	0.999989
Bell et al. 2017	C	0.999817	0.999857
Bell et al. 2017	O	0.992379	0.995323
Bell et al. 2017	F	0.98798	0.993779
Bell et al. 2017	G	0.821987	0.899495
Bell et al. 2017	S	0.404971	0.531579
Richardson et al. 2020 (MetaCurator)	K	1	1
Richardson et al. 2020 (MetaCurator)	P	0.999877	0.999986
Richardson et al. 2020 (MetaCurator)	C	0.990251	0.993247
Richardson et al. 2020 (MetaCurator)	O	0.987487	0.992278
Richardson et al. 2020 (MetaCurator)	F	0.978232	0.988568
Richardson et al. 2020 (MetaCurator)	G	0.749946	0.816038
Richardson et al. 2020 (MetaCurator)	S	0.435339	0.402838
Keller et al. 2020 (BCdatabaser)	K	0.999988	1
Keller et al. 2020 (BCdatabaser)	P	0.999675	0.999936
Keller et al. 2020 (BCdatabaser)	C	0.996003	0.997987
Keller et al. 2020 (BCdatabaser)	O	0.987419	0.994156
Keller et al. 2020 (BCdatabaser)	F	0.977258	0.990171
Keller et al. 2020 (BCdatabaser)	G	0.792499	0.872172
Keller et al. 2020 (BCdatabaser)	S	0.338028	0.496709
Bell et al. 2021	K	1	1
Bell et al. 2021	P	0.999961	1
Bell et al. 2021	C	0.993115	0.996614
Bell et al. 2021	O	0.988163	0.9951
Bell et al. 2021	F	0.979198	0.993768
Bell et al. 2021	G	0.719959	0.916546
Bell et al. 2021	S	0.408089	0.739211

## Sheet: Influence derep & restriction
Additional file 2. (B) Classification accuracy scores computed for DB4Q2 rbcL databases at the seven taxonomic ranks when evaluating the influence of dereplication and amplicon-restriction settings.
Database	Rank	F-measure (k-fold)	F-measure (leaked)
No_derep	K	1	1
No_derep	P	0.999972	0.999995
No_derep	C	0.999602	0.999809
No_derep	O	0.996471	0.997422
No_derep	F	0.993744	0.996364
No_derep	G	0.849804	0.895954
No_derep	S	0.415234	0.509075
No_derep_restricted	K	1	1
No_derep_restricted	P	0.999965	1
No_derep_restricted	C	0.999529	0.999828
No_derep_restricted	O	0.997475	0.998621
No_derep_restricted	F	0.993828	0.996762
No_derep_restricted	G	0.836806	0.861487
No_derep_restricted	S	0.396729	0.395096
Derep_uniq	K	1	1
Derep_uniq	P	0.999948	0.999993
Derep_uniq	C	0.999296	0.999743
Derep_uniq	O	0.99583	0.99762
Derep_uniq	F	0.992136	0.996647
Derep_uniq	G	0.809726	0.885179
Derep_uniq	S	0.393423	0.530354
Derep_uniq_restricted	K	1	1
Derep_uniq_restricted	P	0.999957	1
Derep_uniq_restricted	C	0.999324	0.999767
Derep_uniq_restricted	O	0.996902	0.998514
Derep_uniq_restricted	F	0.991796	0.996258
Derep_uniq_restricted	G	0.811575	0.846772
Derep_uniq_restricted	S	0.420813	0.405002
Derep_majority	K	1	1
Derep_majority	P	0.999835	0.999991
Derep_majority	C	0.998857	0.99971
Derep_majority	O	0.993981	0.997638
Derep_majority	F	0.989208	0.99661
Derep_majority	G	0.803894	0.900251
Derep_majority	S	0.424349	0.630024
Derep_majority_restricted	K	1	1
Derep_majority_restricted	P	0.999852	1
Derep_majority_restricted	C	0.998751	0.999675
Derep_majority_restricted	O	0.994383	0.997846
Derep_majority_restricted	F	0.98835	0.993515
Derep_majority_restricted	G	0.807876	0.890849
Derep_majority_restricted	S	0.448298	0.694589
