# Supplementary material for: A detailed workflow to develop QIIME2-formatted reference databases for taxonomic analysis of DNA metabarcoding data
Source: BMC Genom Data. 2022 Jul 8;23:53. doi: 10.1186/s12863-022-01067-5 (PMC9264521; doi:10.1186/s12863-022-01067-5)
Supplement: Supplementary file 3 — Additional file 3. [file 12863_2022_1067_MOESM3_ESM.xlsx]

## Sheet: Additional file 3A
Additional file 3. (A) Comparison of classification accuracy at species level of ITS2 databases included in the benchmarking analysis according to the taxonomic breadth covered.
Taxonomic breadth	Database	F-measure (k-fold)	F-measure (leaked)
Viridiplantae	This study (DB4Q2)	0.635039	0.826966
Viridiplantae	Robeson et al. 2021 (RESCRIPt)	0.612032	0.814869
Viridiplantae	Sickel et al. 2015	0.58772	0.801314
Viridiplantae	Curd et al. 2019 (Anacapa)	0.633012	0.848922
Viridiplantae	Richardson et al. 2020 (MetaCurator)	0.531808	0.812164
Viridiplantae	Banchi et al. 2020 (PLANiTS2)	0.388569	0.933962
Viridiplantae	Keller et al. 2020 (BCdatabaser)	0.462991	0.78326
Viridiplantae	Bell et al. 2021
Magnoliopsida	This study (DB4Q2)	0.621643	0.822614
Magnoliopsida	Robeson et al. 2021 (RESCRIPt)	0.599836	0.809943
Magnoliopsida	Sickel et al. 2015	0.579582	0.800834
Magnoliopsida	Curd et al. 2019 (Anacapa)	0.633111	0.852149
Magnoliopsida	Richardson et al. 2020 (MetaCurator)	0.528535	0.808707
Magnoliopsida	Banchi et al. 2020 (PLANiTS2)	0.385	0.934841
Magnoliopsida	Keller et al. 2020 (BCdatabaser)	0.461527	0.778391
Magnoliopsida	Bell et al. 2021	0.604972	0.823159

## Sheet: Additional file 3B
Additional file 3. (B) Comparison of classification accuracy at species level of rbcL databases included in the benchmarking analysis according to the taxonomic breadth covered.
Taxonomic breadth	Database	F-measure (k-fold)	F-measure (leaked)
Viridiplantae	This study (DB4Q2)	0.415234	0.509075
Viridiplantae	Bell et al. 2017
Viridiplantae	Richardson et al. 2020 (MetaCurator)	0.435339	0.402838
Viridiplantae	Keller et al. 2020 (BCdatabaser)	0.338028	0.496709
Viridiplantae	Bell et al. 2021
Spermatophyta	This study (DB4Q2)	0.405483	0.494469
Spermatophyta	Bell et al. 2017	0.409708	0.53158
Spermatophyta	Richardson et al. 2020 (MetaCurator)	0.434098	0.383746
Spermatophyta	Keller et al. 2020 (BCdatabaser)	0.336397	0.486012
Spermatophyta	Bell et al. 2021	0.409635	0.739222
